# Supplementary material for: ﻿The second species of the genus Ivoria Kontschán, 2019: description of Ivoriaalourouai sp. nov. from Ivory Coast (Acari, Mesostigmata, Urodinychidae)
Source: Zookeys. 2022 Jan 18;1082:63–71. doi: 10.3897/zookeys.1082.79011 (PMC8789755; doi:10.3897/zookeys.1082.79011)
Supplement: XML Treatment for Ivoria [file zookeys.1082.79011-treatment1.xml]

<!DOCTYPE tp:taxon-treatment
  PUBLIC "-//TaxonX//DTD Taxonomic Treatment Publishing DTD v0 20100105//EN" "tax-treatment-NSO.dtd">
<tp:taxon-treatment xmlns:tp="http://www.plazi.org/taxpub"><tp:treatment-meta><kwd-group><label>Taxon classification</label><kwd>
                  <named-content content-type="kingdom">Animalia</named-content>
                </kwd><kwd>
                  <named-content content-type="order">Mesostigmata</named-content>
                </kwd><kwd>
                  <named-content content-type="family">Urodinychidae</named-content>
                </kwd></kwd-group><mixed-citation publication-type="journal"><person-group><name><surname>Kontschán</surname><given-names>Jenő</given-names></name><name><surname>Ermilov</surname><given-names>Sergey G.</given-names></name></person-group><article-title>﻿The second species of the genus <italic><tp:taxon-name><tp:taxon-name-part taxon-name-part-type="genus" reg="Ivoria">Ivoria</tp:taxon-name-part></tp:taxon-name></italic> Kontschán, 2019: description of <italic><tp:taxon-name><tp:taxon-name-part taxon-name-part-type="genus" reg="Ivoria">Ivoria</tp:taxon-name-part><tp:taxon-name-part taxon-name-part-type="species" reg="alourouai">alourouai</tp:taxon-name-part></tp:taxon-name></italic> sp. nov. from Ivory Coast (<tp:taxon-name><tp:taxon-name-part taxon-name-part-type="subclass">Acari</tp:taxon-name-part></tp:taxon-name>, <tp:taxon-name><tp:taxon-name-part taxon-name-part-type="order">Mesostigmata</tp:taxon-name-part></tp:taxon-name>, <tp:taxon-name><tp:taxon-name-part taxon-name-part-type="family">Urodinychidae</tp:taxon-name-part></tp:taxon-name>)</article-title><source>Zookeys</source><day>18</day><month>01</month><year>2022</year><volume>1082</volume><fpage>63</fpage><lpage>71</lpage><pub-id pub-id-type="doi">10.3897/zookeys.1082.79011</pub-id></mixed-citation></tp:treatment-meta><tp:nomenclature><label>﻿Genus</label><tp:taxon-name>
                <object-id xmlns:xlink="http://www.w3.org/1999/xlink" content-type="arpha" xlink:type="simple">037EE0E7-7D09-56B3-82E9-208C64689095</object-id>
                <tp:taxon-name-part taxon-name-part-type="genus" reg="Ivoria">Ivoria</tp:taxon-name-part>
              </tp:taxon-name><tp:taxon-authority>Kontschán, 2019</tp:taxon-authority><tp:nomenclature-citation-list><tp:nomenclature-citation><tp:taxon-name>
                    <tp:taxon-name-part taxon-name-part-type="genus" reg="Ivoria">Ivoria</tp:taxon-name-part>
                  </tp:taxon-name><comment><xref ref-type="bibr" rid="B8">Kontschán 2019</xref>: 1024.</comment></tp:nomenclature-citation></tp:nomenclature-citation-list></tp:nomenclature><tp:treatment-sec sec-type="type species" id="SECID0E1FAC"><title>Type species.</title><p><italic><tp:taxon-name><tp:taxon-name-part taxon-name-part-type="genus" reg="Ivoria">Ivoria</tp:taxon-name-part><tp:taxon-name-part taxon-name-part-type="species" reg="taiensis">taiensis</tp:taxon-name-part></tp:taxon-name></italic> Kontschán, 2019</p></tp:treatment-sec><tp:treatment-sec sec-type="diagnosis" id="SECID0ELGAC"><title>Diagnosis.</title><p>Idiosoma subpentagonal, dorsally domed, marginal and dorsal shields fused anteriorly. All dorsal setae short, with pilose or serrate distal margins. Five pairs of sternal setae smooth or pilose. Genital shield of female subtriangular. Peritreme L-shaped or hook-shaped. Tritosternum with vase-like base, apically serrate, laciniae subdivided into two pairs of short lateral and one pair of long central branches. Hypostomal setae <italic><abbrev xmlns:xlink="http://www.w3.org/1999/xlink" xlink:title="hypostomal setae 1" id="ABBRID0ESGAC" xlink:type="simple">h1</abbrev></italic> robust, basally with lateral teeth, <italic><abbrev xmlns:xlink="http://www.w3.org/1999/xlink" xlink:title="hypostomal setae 2" id="ABBRID0EXGAC" xlink:type="simple">h2</abbrev></italic>, <italic><abbrev xmlns:xlink="http://www.w3.org/1999/xlink" xlink:title="hypostomal setae 3" id="ABBRID0E3GAC" xlink:type="simple">h3</abbrev></italic>, and <italic><abbrev xmlns:xlink="http://www.w3.org/1999/xlink" xlink:title="hypostomal setae 4" id="ABBRID0EBHAC" xlink:type="simple">h4</abbrev></italic> narrow and marginally serrate. Palptrochanter setae <italic>v1</italic> robust and serrate, <italic>v2</italic> situated on small protuberance and divided into a short smooth and a long, basally serrate and apically pilose branches. Corniculi small and horn-like, situated at posterior level of <italic><abbrev xmlns:xlink="http://www.w3.org/1999/xlink" xlink:title="hypostomal setae 2" id="ABBRID0EKHAC" xlink:type="simple">h2</abbrev></italic>. Internal malae long and smooth. Chelicerae large and robust with internal sclerotized nodes, movable digit shorter than fixed digit, both digits bearing a large central tooth in addition to smaller subapical teeth. Leg I without ambulacral claws; majority of leg setae marginally pilose.</p></tp:treatment-sec><tp:treatment-sec sec-type="remarks" id="SECID0EOHAC"><title>Remarks.</title><p>The robust and large chelicerae occur only in some genera within the <tp:taxon-name><tp:taxon-name-part taxon-name-part-type="suborder">Uropodina</tp:taxon-name-part></tp:taxon-name>. The following genera <italic><tp:taxon-name><tp:taxon-name-part taxon-name-part-type="genus" reg="Baloghjkaszabia">Baloghjkaszabia</tp:taxon-name-part></tp:taxon-name></italic> Hirschmann, 1973, <italic><tp:taxon-name><tp:taxon-name-part taxon-name-part-type="genus" reg="Kaszabjbaloghia">Kaszabjbaloghia</tp:taxon-name-part></tp:taxon-name></italic> Hirschmann, 1973, <italic><tp:taxon-name><tp:taxon-name-part taxon-name-part-type="genus" reg="Wernerhirschmannia">Wernerhirschmannia</tp:taxon-name-part></tp:taxon-name></italic> Hiramatsu, 1983, <italic><tp:taxon-name><tp:taxon-name-part taxon-name-part-type="genus" reg="Multidenturopoda">Multidenturopoda</tp:taxon-name-part></tp:taxon-name></italic> Wiśniewski &amp; Hirschmann, 1991, <italic><tp:taxon-name><tp:taxon-name-part taxon-name-part-type="genus" reg="Bloszykiella">Bloszykiella</tp:taxon-name-part></tp:taxon-name></italic> Kontschán, 2010, <italic><tp:taxon-name><tp:taxon-name-part taxon-name-part-type="genus" reg="Editella">Editella</tp:taxon-name-part></tp:taxon-name></italic> Kontschán, 2011 and <italic><tp:taxon-name><tp:taxon-name-part taxon-name-part-type="genus" reg="Jedediella">Jedediella</tp:taxon-name-part></tp:taxon-name></italic> Kontschán &amp; Starý, 2012 have large and robust chelicerae; the most important differences among them are summarized in <xref ref-type="bibr" rid="B8">Kontschán (2019</xref>: table 1). Unfortunately, families of <tp:taxon-name><tp:taxon-name-part taxon-name-part-type="suborder">Uropodina</tp:taxon-name-part></tp:taxon-name> are not well defined, and the classification system of <tp:taxon-name><tp:taxon-name-part taxon-name-part-type="suborder">Uropodina</tp:taxon-name-part></tp:taxon-name> is confusing, so it is questionable which genera belong to the family <tp:taxon-name><tp:taxon-name-part taxon-name-part-type="family">Urodinychidae</tp:taxon-name-part></tp:taxon-name>. The chelicerae of the other members (like species of the genus <italic><tp:taxon-name><tp:taxon-name-part taxon-name-part-type="genus" reg="Uroobovella">Uroobovella</tp:taxon-name-part></tp:taxon-name></italic> sensu lato) in the family <tp:taxon-name><tp:taxon-name-part taxon-name-part-type="family">Urodinychidae</tp:taxon-name-part></tp:taxon-name> are small, narrow, and usually have a shorter or longer apical prolongation on the fixed digit.</p></tp:treatment-sec><ref-list><ref id="B8"><mixed-citation xmlns:xlink="http://www.w3.org/1999/xlink" xlink:type="simple"><person-group><name name-style="western"><surname>Kontschán</surname><given-names>J</given-names></name></person-group> (<year>2019</year>) <article-title><italic><tp:taxon-name><tp:taxon-name-part taxon-name-part-type="genus">Ivoria</tp:taxon-name-part><tp:taxon-name-part taxon-name-part-type="species">taiensis</tp:taxon-name-part></tp:taxon-name></italic> gen. nov., sp. nov., a remarkable new mite genus from West Africa (<tp:taxon-name><tp:taxon-name-part taxon-name-part-type="subclass">Acari</tp:taxon-name-part></tp:taxon-name>: <tp:taxon-name><tp:taxon-name-part taxon-name-part-type="order">Mesostigmata</tp:taxon-name-part></tp:taxon-name>: <tp:taxon-name><tp:taxon-name-part taxon-name-part-type="family">Urodinychidae</tp:taxon-name-part></tp:taxon-name>).</article-title><source>Systematic &amp; Applied Acarolog</source><volume>24</volume>(<issue>6</issue>): <fpage>1063</fpage>–<lpage>1070</lpage>. <ext-link xlink:href="10.11158/saa.24.6.9" ext-link-type="doi" xlink:type="simple">http://doi.org/10.11158/saa.24.6.9</ext-link></mixed-citation></ref></ref-list></tp:taxon-treatment>
