# Supplementary material for: ﻿The second species of the genus Ivoria Kontschán, 2019: description of Ivoriaalourouai sp. nov. from Ivory Coast (Acari, Mesostigmata, Urodinychidae)
Source: Zookeys. 2022 Jan 18;1082:63–71. doi: 10.3897/zookeys.1082.79011 (PMC8789755; doi:10.3897/zookeys.1082.79011)
Supplement: XML Treatment for Ivoria alourouai [file zookeys.1082.79011-treatment2.xml]

<!DOCTYPE tp:taxon-treatment
  PUBLIC "-//TaxonX//DTD Taxonomic Treatment Publishing DTD v0 20100105//EN" "tax-treatment-NSO.dtd">
<tp:taxon-treatment xmlns:tp="http://www.plazi.org/taxpub"><tp:treatment-meta><kwd-group><label>Taxon classification</label><kwd>
                  <named-content content-type="kingdom">Animalia</named-content>
                </kwd><kwd>
                  <named-content content-type="order">Mesostigmata</named-content>
                </kwd><kwd>
                  <named-content content-type="family">Urodinychidae</named-content>
                </kwd></kwd-group><mixed-citation publication-type="journal"><person-group><name><surname>Kontschán</surname><given-names>Jenő</given-names></name><name><surname>Ermilov</surname><given-names>Sergey G.</given-names></name></person-group><article-title>﻿The second species of the genus <italic><tp:taxon-name><tp:taxon-name-part taxon-name-part-type="genus" reg="Ivoria">Ivoria</tp:taxon-name-part></tp:taxon-name></italic> Kontschán, 2019: description of <italic><tp:taxon-name><tp:taxon-name-part taxon-name-part-type="genus" reg="Ivoria">Ivoria</tp:taxon-name-part><tp:taxon-name-part taxon-name-part-type="species" reg="alourouai">alourouai</tp:taxon-name-part></tp:taxon-name></italic> sp. nov. from Ivory Coast (<tp:taxon-name><tp:taxon-name-part taxon-name-part-type="subclass">Acari</tp:taxon-name-part></tp:taxon-name>, <tp:taxon-name><tp:taxon-name-part taxon-name-part-type="order">Mesostigmata</tp:taxon-name-part></tp:taxon-name>, <tp:taxon-name><tp:taxon-name-part taxon-name-part-type="family">Urodinychidae</tp:taxon-name-part></tp:taxon-name>)</article-title><source>Zookeys</source><day>18</day><month>01</month><year>2022</year><volume>1082</volume><fpage>63</fpage><lpage>71</lpage><pub-id pub-id-type="doi">10.3897/zookeys.1082.79011</pub-id></mixed-citation></tp:treatment-meta><tp:nomenclature><label>﻿</label><tp:taxon-name>
                <object-id xmlns:xlink="http://www.w3.org/1999/xlink" content-type="arpha" xlink:type="simple">46FAB210-3C0C-58A6-B2D5-3E0B6ECB3B25</object-id>
                <tp:taxon-name-part taxon-name-part-type="genus" reg="Ivoria">Ivoria</tp:taxon-name-part>
                <tp:taxon-name-part taxon-name-part-type="species" reg="alourouai">alourouai</tp:taxon-name-part>
                <object-id xmlns:xlink="http://www.w3.org/1999/xlink" content-type="zoobank" xlink:type="simple">http://zoobank.org/B83D5B76-2A95-47D8-A1C1-A52AB3DA7964</object-id>
              </tp:taxon-name><tp:taxon-status xmlns:xlink="http://www.w3.org/1999/xlink" xlink:type="simple">sp. nov.</tp:taxon-status><xref ref-type="fig" rid="F1">Figures 1</xref><xref ref-type="fig" rid="F2">, 2</xref><xref ref-type="fig" rid="F3">, 3</xref><xref ref-type="fig" rid="F4">, 4</xref></tp:nomenclature><tp:treatment-sec sec-type="material" id="SECID0ECMAC"><title>Material examined.</title><p><bold><italic>Holotype.</italic></bold> Female. ”Afrique Occidentale, Côte d’Ivore, Dropleu, tamisage sans tronc mort” (Ivory Coast, Dropleu), <named-content xmlns:xlink="http://www.w3.org/1999/xlink" content-type="dwc:verbatimCoordinates" xlink:type="simple"><named-content content-type="geo-json" specific-use="{&#34;type&#34;:&#34;Point&#34;,&#34;coordinates&#34;:[-8.320556,7.408611]}" id="NCID0EQMAC" xlink:type="simple">7°24'31"N, 8°19'14"W</named-content></named-content>, 10 Oct. 1980, V. Mahnert and J.L. Peret leg. <bold><italic>Paratypes.</italic></bold> Four females, with same collection data as those for the holotype.</p></tp:treatment-sec><tp:treatment-sec sec-type="diagnosis" id="SECID0EYMAC"><title>Diagnosis.</title><p>Idiosoma subpentagonal, dorsally domed, marginal and dorsal shields fused anteriorly. All dorsal setae short, with pilose margins. Five pairs of sternal setae pilose. Genital shield of female triangular, anterior margin rounded and situated between coxae IV. Peritreme hook-shaped. Tritosternum with vase-like base, apically serrate, its laciniae subdivided into two pairs of short lateral branches and one pair of long central branches. Hypostomal setae <italic><abbrev xmlns:xlink="http://www.w3.org/1999/xlink" xlink:title="hypostomal setae 1" id="ABBRID0E6MAC" xlink:type="simple">h1</abbrev></italic> robust, with a short lateral branch and with numerous lateral teeth, <italic><abbrev xmlns:xlink="http://www.w3.org/1999/xlink" xlink:title="hypostomal setae 2" id="ABBRID0EENAC" xlink:type="simple">h2</abbrev></italic>, <italic><abbrev xmlns:xlink="http://www.w3.org/1999/xlink" xlink:title="hypostomal setae 3" id="ABBRID0EJNAC" xlink:type="simple">h3</abbrev></italic>, and <italic><abbrev xmlns:xlink="http://www.w3.org/1999/xlink" xlink:title="hypostomal setae 4" id="ABBRID0EONAC" xlink:type="simple">h4</abbrev></italic> narrow and marginally serrate. Palptrochanter setae <italic>v1</italic> robust and serrate, <italic>v2</italic> situated on small protuberance, basally serrate and apically pilose. Internal malae long and smooth with a short lateral branch.</p><fig id="F1" position="float" orientation="portrait"><object-id xmlns:xlink="http://www.w3.org/1999/xlink" content-type="doi" xlink:type="simple">10.3897/zookeys.1082.79011.figure1</object-id><object-id xmlns:xlink="http://www.w3.org/1999/xlink" content-type="arpha" xlink:type="simple">7B7DFCCD-B953-5DE1-8549-F24E84E3987C</object-id><label>Figure 1.</label><caption><p><italic><tp:taxon-name><tp:taxon-name-part taxon-name-part-type="genus" reg="Ivoria">Ivoria</tp:taxon-name-part><tp:taxon-name-part taxon-name-part-type="species" reg="alourouai">alourouai</tp:taxon-name-part></tp:taxon-name></italic> sp. nov., female, holotype, dorsal view.</p></caption><graphic xmlns:xlink="http://www.w3.org/1999/xlink" xlink:href="zookeys-1082-063-g001.jpg" position="float" orientation="portrait" xlink:type="simple" id="oo_635523.jpg"><uri content-type="original_file" xlink:type="simple">https://binary.pensoft.net/fig/635523</uri></graphic></fig><fig id="F2" position="float" orientation="portrait"><object-id xmlns:xlink="http://www.w3.org/1999/xlink" content-type="doi" xlink:type="simple">10.3897/zookeys.1082.79011.figure2</object-id><object-id xmlns:xlink="http://www.w3.org/1999/xlink" content-type="arpha" xlink:type="simple">52788D91-6B67-5494-8F16-188AD1297B66</object-id><label>Figure 2.</label><caption><p><italic><tp:taxon-name><tp:taxon-name-part taxon-name-part-type="genus" reg="Ivoria">Ivoria</tp:taxon-name-part><tp:taxon-name-part taxon-name-part-type="species" reg="alourouai">alourouai</tp:taxon-name-part></tp:taxon-name></italic> sp. nov., female, holotype, ventral view.</p></caption><graphic xmlns:xlink="http://www.w3.org/1999/xlink" xlink:href="zookeys-1082-063-g002.jpg" position="float" orientation="portrait" xlink:type="simple" id="oo_635524.jpg"><uri content-type="original_file" xlink:type="simple">https://binary.pensoft.net/fig/635524</uri></graphic></fig></tp:treatment-sec><tp:treatment-sec sec-type="description" id="SECID0EGPAC"><title>Description.</title><p><bold>Female.</bold> Length of idiosoma 560–580, width at level of coxae IV 360–375 (<italic>N</italic> = 5), color reddish-brown. Shape of idiosoma pentagonal with vertex, dorsally domed.</p><p><bold><italic>Dorsal idiosoma</italic></bold> (Figs <xref ref-type="fig" rid="F1">1</xref>, <xref ref-type="fig" rid="F4">4a, b</xref>). Anterior margin of vertex rounded and margins of vertex bearing marginally pilose setae, ca 32–36 long (Fig. <xref ref-type="fig" rid="F3">3a</xref>). Marginal and dorsal shields fused anteriorly, dorsal shield elevated on caudal region (Fig. <xref ref-type="fig" rid="F4">4b</xref>). Majority of dorsal shield covered by reticulate sculptured pattern. Long and robust marginally pilose setae (ca 32–36 long) situated on elevated central area of dorsal shield. 10–12 pairs of short (ca 24–26) and narrow marginally pilose setae situated lateral to elevated area. One pair of poroid situated close to posterior margin of elevated area. Marginal shield without sculptural pattern, inner margins undulate on central and caudal area. All setae on marginal shield ca 23–26 long and marginally pilose. Centro-caudal part of marginal shield separated and forming a quadrangular shield (ca 280–290 wide and ca 30–34 long). This shield bears long and robust marginally pilose setae (ca 32–36) placed on small protuberances.</p><fig id="F3" position="float" orientation="portrait"><object-id xmlns:xlink="http://www.w3.org/1999/xlink" content-type="doi" xlink:type="simple">10.3897/zookeys.1082.79011.figure3</object-id><object-id xmlns:xlink="http://www.w3.org/1999/xlink" content-type="arpha" xlink:type="simple">1BB7808B-B959-5C8B-B8D5-B63B190581C0</object-id><label>Figure 3.</label><caption><p><italic><tp:taxon-name><tp:taxon-name-part taxon-name-part-type="genus" reg="Ivoria">Ivoria</tp:taxon-name-part><tp:taxon-name-part taxon-name-part-type="species" reg="alourouai">alourouai</tp:taxon-name-part></tp:taxon-name></italic> sp. nov., female, holotype. <bold>a</bold> setae on vertex <bold>b</bold> setae around anal opening <bold>c</bold> peritreme <bold>d</bold> ventral view of gnathosoma, coxae I and palp <bold>e</bold> lateral view of palp <bold>f</bold> lateral view of chelicera <bold>g</bold> ventral view of leg I <bold>h</bold> ventral view of leg II <bold>i</bold> lateral view of leg III <bold>j</bold> lateral view of leg IV.</p></caption><graphic xmlns:xlink="http://www.w3.org/1999/xlink" xlink:href="zookeys-1082-063-g003.jpg" position="float" orientation="portrait" xlink:type="simple" id="oo_635525.jpg"><uri content-type="original_file" xlink:type="simple">https://binary.pensoft.net/fig/635525</uri></graphic></fig><fig id="F4" position="float" orientation="portrait"><object-id xmlns:xlink="http://www.w3.org/1999/xlink" content-type="doi" xlink:type="simple">10.3897/zookeys.1082.79011.figure4</object-id><object-id xmlns:xlink="http://www.w3.org/1999/xlink" content-type="arpha" xlink:type="simple">BE656961-7035-5A28-A7E7-15B069ABBF38</object-id><label>Figure 4.</label><caption><p>Photos about <italic><tp:taxon-name><tp:taxon-name-part taxon-name-part-type="genus" reg="Ivoria">Ivoria</tp:taxon-name-part><tp:taxon-name-part taxon-name-part-type="species" reg="alourouai">alourouai</tp:taxon-name-part></tp:taxon-name></italic> sp. nov., female, holotype. <bold>a</bold> dorsal view <bold>b</bold> latero-dorsal view <bold>c</bold> ventral view <bold>d</bold> latero-ventral view.</p></caption><graphic xmlns:xlink="http://www.w3.org/1999/xlink" xlink:href="zookeys-1082-063-g004.jpg" position="float" orientation="portrait" xlink:type="simple" id="oo_635526.jpg"><uri content-type="original_file" xlink:type="simple">https://binary.pensoft.net/fig/635526</uri></graphic></fig><p><bold><italic>Ventral idiosoma</italic></bold> (Figs <xref ref-type="fig" rid="F2">2</xref>, <xref ref-type="fig" rid="F4">4c, d</xref>). Five pairs of sternal setae pilose, <italic><abbrev xmlns:xlink="http://www.w3.org/1999/xlink" xlink:title="sternal setae 1" id="ABBRID0EEDAE" xlink:type="simple">st1</abbrev></italic> and <italic><abbrev xmlns:xlink="http://www.w3.org/1999/xlink" xlink:title="sternal setae 4" id="ABBRID0EJDAE" xlink:type="simple">st4</abbrev></italic> shorter (ca 7–8), <italic><abbrev xmlns:xlink="http://www.w3.org/1999/xlink" xlink:title="sternal setae 2" id="ABBRID0EODAE" xlink:type="simple">st2</abbrev></italic>, <italic><abbrev xmlns:xlink="http://www.w3.org/1999/xlink" xlink:title="sternal setae 3" id="ABBRID0ETDAE" xlink:type="simple">st3</abbrev></italic> and <italic><abbrev xmlns:xlink="http://www.w3.org/1999/xlink" xlink:title="sternal setae 5" id="ABBRID0EYDAE" xlink:type="simple">st5</abbrev></italic> longer (ca 10–12). Setae <italic><abbrev xmlns:xlink="http://www.w3.org/1999/xlink" xlink:title="sternal setae 1" id="ABBRID0E4DAE" xlink:type="simple">st1</abbrev></italic> inserted at level of anterior margin of coxae II, <italic><abbrev xmlns:xlink="http://www.w3.org/1999/xlink" xlink:title="sternal setae 2" id="ABBRID0ECEAE" xlink:type="simple">st2</abbrev></italic> at level of central region of coxae II, <italic><abbrev xmlns:xlink="http://www.w3.org/1999/xlink" xlink:title="sternal setae 3" id="ABBRID0EHEAE" xlink:type="simple">st3</abbrev></italic> at level of posterior margin of coxae III, <italic><abbrev xmlns:xlink="http://www.w3.org/1999/xlink" xlink:title="sternal setae 4" id="ABBRID0EMEAE" xlink:type="simple">st4</abbrev></italic> at level of central area of coxae III, <italic><abbrev xmlns:xlink="http://www.w3.org/1999/xlink" xlink:title="sternal setae 5" id="ABBRID0EREAE" xlink:type="simple">st5</abbrev></italic> close to basal margin of genital shield. Sternal shield without sculptured pattern, one pair of poroid situated close to <italic><abbrev xmlns:xlink="http://www.w3.org/1999/xlink" xlink:title="sternal setae 3" id="ABBRID0EWEAE" xlink:type="simple">st3</abbrev></italic>. 7–8 pairs of short (ca 21–25), marginally pilose ventral setae situated posterior to genital shield, surface around these setae covered by oval pits. 20–21 pairs of long (ca 34–36), marginally pilose setae placed on small protuberance situated on L-shaped longitudinal row from peritremes to anal opening. Ventral surface bears reticulate sculptural pattern posterior to pedofossae IV. Anal opening oval ca 10–12 long and ca 4–6 wide, anal valves narrow and with smooth surface (Fig. <xref ref-type="fig" rid="F3">3b</xref>). Genital shield triangular, length 100–105, width at basal level 105–115, situated between coxae IV and pedofossae IV; surface without sculptural pattern. Peritremes hook-shaped (Fig. <xref ref-type="fig" rid="F3">3c</xref>). Pedofossae deep, their surface smooth, separate furrow for tarsi IV absent. Tritosternum (Fig. <xref ref-type="fig" rid="F3">3d</xref>) with vase-like base, apically with one pair of spines, its laciniae subdivided into two pairs of short lateral branches and one pair of long central branches.</p><p><bold><italic>Gnathosoma</italic></bold> (Fig. <xref ref-type="fig" rid="F3">3d-f</xref>). Corniculi small, smooth and horn-like, situated posterior to <italic><abbrev xmlns:xlink="http://www.w3.org/1999/xlink" xlink:title="hypostomal setae 2" id="ABBRID0ESFAE" xlink:type="simple">h2</abbrev></italic>; internal malae smooth with a short lateral branch, two times longer than corniculi. Hypostomal setae <italic><abbrev xmlns:xlink="http://www.w3.org/1999/xlink" xlink:title="hypostomal setae 1" id="ABBRID0EXFAE" xlink:type="simple">h1</abbrev></italic> long (ca 90–95), robust and with a short lateral branch and with numerous lateral teeth. Setae <italic><abbrev xmlns:xlink="http://www.w3.org/1999/xlink" xlink:title="hypostomal setae 2" id="ABBRID0E3FAE" xlink:type="simple">h2</abbrev></italic> (ca 35–37), <italic><abbrev xmlns:xlink="http://www.w3.org/1999/xlink" xlink:title="hypostomal setae 3" id="ABBRID0EBGAE" xlink:type="simple">h3</abbrev></italic> and <italic><abbrev xmlns:xlink="http://www.w3.org/1999/xlink" xlink:title="hypostomal setae 4" id="ABBRID0EGGAE" xlink:type="simple">h4</abbrev></italic> (ca 20–24) marginally serrate. Deutosternal region without teeth or denticulate rows. Chelicerae large and robust with internal sclerotized nodes (Fig. <xref ref-type="fig" rid="F3">3f</xref>). Fixed digit of chelicerae longer (ca 146–150) than movable digit (ca 119–120); both digits of chelicerae bearing a large central tooth. Palp trochanter setae <italic>v1</italic> robust and serrate (ca 49–52), <italic>v2</italic> long (ca 90–92), basally serrate and apically pilose and situated on a small protuberance. Other setae on palp segments smooth (Fig. <xref ref-type="fig" rid="F3">3d, e</xref>). Palp apotele bifurcated. Epistome marginally serrate.</p><p><bold><italic>Legs</italic></bold> (Fig. <xref ref-type="fig" rid="F3">3g–j</xref>). Length of legs (from base of coxae to apex of tarsus): I 340–350, II 380–385, III 330–340, IV 345–355. Leg I without ambulacral claws, majority of setae on all legs pilose, some setae on tarsi and the ventral area smooth.</p></tp:treatment-sec><tp:treatment-sec sec-type="etymology" id="SECID0EBHAE"><title>Etymology.</title><p>The name of the new species is dedicated to Alouroua the mythical creator of the Akan (Baoule) people who are the major cultural group of the Ivory Coast.</p></tp:treatment-sec><tp:treatment-sec sec-type="remarks" id="SECID0EGHAE"><title>Remarks.</title><p>Until now, only one species had been described from this poorly-known genus. The differences between of the two species are summarized in Table <xref ref-type="table" rid="T1">1</xref>.</p><table-wrap id="T1" position="float" orientation="portrait"><label>Table 1.</label><caption><p>Distinguishing characteristics separating the two known <italic><tp:taxon-name><tp:taxon-name-part taxon-name-part-type="genus" reg="Ivoria">Ivoria</tp:taxon-name-part></tp:taxon-name></italic> species.</p></caption><table id="TID0EVPAE" rules="all"><tbody><tr><th rowspan="1" colspan="1"/><th rowspan="1" colspan="1">
                        <italic>
                          <tp:taxon-name><tp:taxon-name-part taxon-name-part-type="genus" reg="Ivoria">I.</tp:taxon-name-part><tp:taxon-name-part taxon-name-part-type="species" reg="taiensis">taiensis</tp:taxon-name-part></tp:taxon-name>
                        </italic>
                      </th><th rowspan="1" colspan="1">
                        <italic>
                          <tp:taxon-name><tp:taxon-name-part taxon-name-part-type="genus" reg="Ivoria">I.</tp:taxon-name-part><tp:taxon-name-part taxon-name-part-type="species" reg="alourouai">alourouai</tp:taxon-name-part></tp:taxon-name>
                        </italic>
                      </th></tr><tr><td rowspan="1" colspan="1">Dorsal setae around elevated area</td><td rowspan="1" colspan="1">leaf-like with serrate margins</td><td rowspan="1" colspan="1">marginally pilose</td></tr><tr><td rowspan="1" colspan="1">Centro-caudal part of marginal shield</td><td rowspan="1" colspan="1">with two incisions and without separated part</td><td rowspan="1" colspan="1">with a separated quadrangular part</td></tr><tr><td rowspan="1" colspan="1">Sternal setae</td><td rowspan="1" colspan="1">smooth</td><td rowspan="1" colspan="1">pilose</td></tr><tr><td rowspan="1" colspan="1">Needle-like ventral setae</td><td rowspan="1" colspan="1">present</td><td rowspan="1" colspan="1">absent</td></tr><tr><td rowspan="1" colspan="1">Oval pits on ventral shield</td><td rowspan="1" colspan="1">absent</td><td rowspan="1" colspan="1">present</td></tr><tr><td rowspan="1" colspan="1">Anterior margin of female genital shield</td><td rowspan="1" colspan="1">between coxae II</td><td rowspan="1" colspan="1">between coxae IV</td></tr><tr><td rowspan="1" colspan="1">Shape of anterior margin of female genital shield</td><td rowspan="1" colspan="1">peaked</td><td rowspan="1" colspan="1">rounded</td></tr><tr><td rowspan="1" colspan="1">Peritremes</td><td rowspan="1" colspan="1">L-shaped</td><td rowspan="1" colspan="1">hook-shaped</td></tr></tbody></table></table-wrap></tp:treatment-sec></tp:taxon-treatment>
